# Supplementary material for: Data on social and health vulnerability in rural India: A case of covid-19
Source: Data Brief. 2020 Jul 14;31:106020. doi: 10.1016/j.dib.2020.106020 (PMC7358164; doi:10.1016/j.dib.2020.106020)
Supplement: Supplementary file 1 [file mmc1.xlsx]

## Sheet: Raw Data
		Exposure Indicators					Sensitivity Indicators
		+	+	+	+	+	+	+	+	+	+	+	+	+	+	+	+	+	+	+	+	+	+	+	+	+	+	+	+	+	+
Slno	Name of Village	Var1	Var2	Var3	Var4	Var5	Var6	Var7	Var8	Var9	Var10	Var11	Var12	Var13	Var14	Var15	Var16	Var17	Var18	Var19	Var20	Var21	Var22	Var23	Var24	Var25	Var26	Var27	Var28	Var29	Var30
1	Virjapur	1	1	2	1	1	2	1	1	2	2	2	1	2	1	1	2	2	2	1	2	1	1	2	2	2	1	2	1	1	2
2	Virjapur	1	1	2	1	1	2	1	1	2	1	2	1	2	1	1	2	1	2	1	2	1	1	2	1	2	1	2	1	1	2
3	Virjapur	1	1	2	2	1	2	1	1	2	1	2	1	1	1	1	2	1	2	1	1	1	1	2	1	2	1	1	1	1	2
4	Virjapur	1	1	2	1	1	2	1	1	2	1	2	1	1	1	1	2	1	2	1	1	1	1	2	1	2	1	1	1	1	2
5	Virjapur	1	1	2	1	1	2	2	1	2	1	2	2	1	1	1	2	1	2	2	1	2	1	2	1	2	2	1	2	1	2
6	Virjapur	1	1	2	1	1	2	2	1	2	1	2	2	1	1	2	2	1	2	2	1	2	2	2	2	2	2	1	2	2	2
7	Virjapur	1	1	2	1	1	2	2	1	2	1	2	2	1	1	1	1	1	2	2	1	2	1	2	2	2	2	1	2	1	2
8	Virjapur	1	2	2	1	1	2	2	1	2	1	1	2	2	1	1	1	2	1	2	2	2	1	1	2	1	2	2	2	2	1
9	Virjapur	1	2	1	1	1	2	2	1	2	1	1	2	1	1	1	1	2	1	2	1	2	1	1	2	1	2	1	2	2	1
10	Virjapur	1	1	1	1	1	2	1	1	2	1	1	2	1	1	1	1	2	1	2	1	1	1	1	2	1	2	1	1	2	1
11	Virjapur	1	1	1	1	1	2	1	2	2	1	1	2	1	1	2	1	2	1	2	1	1	2	1	2	2	2	2	1	2	1
12	Virjapur	1	1	1	1	1	2	1	2	2	1	1	2	1	1	2	1	2	1	2	1	1	2	1	2	2	2	2	2	2	1
13	Virjapur	1	1	1	1	1	2	1	2	2	1	1	2	2	1	2	1	2	1	2	1	1	2	1	2	2	2	2	2	2	1
14	Virjapur	1	1	1	1	1	2	1	2	2	2	1	2	2	1	2	1	2	2	2	1	2	2	1	2	2	2	2	2	2	1
15	Virjapur	1	1	1	1	1	2	2	2	2	2	2	1	2	1	2	1	2	2	1	1	2	2	1	2	2	1	2	2	2	1
16	Virjapur	1	1	1	1	1	2	2	1	2	2	2	1	2	1	1	1	2	2	1	1	2	1	2	2	2	1	2	2	2	2
17	Virjapur	1	1	1	1	1	2	2	1	2	2	2	1	2	1	1	1	2	2	1	1	2	1	2	2	2	2	2	2	2	2
18	Virjapur	1	1	1	2	1	2	2	1	2	2	2	1	2	1	1	1	2	2	1	1	2	2	2	2	2	2	2	2	2	2
19	Virjapur	1	1	1	2	1	2	2	1	2	2	2	1	2	1	1	1	2	2	1	1	2	2	2	2	2	2	2	2	2	2
20	Virjapur	1	1	1	1	1	2	2	1	2	2	2	2	2	1	1	1	2	2	2	1	2	2	2	2	2	2	2	2	2	2
21	Virjapur	1	1	1	1	1	2	2	2	2	2	2	2	2	2	2	1	2	2	2	1	2	2	2	2	2	2	2	2	2	2
22	Virjapur	1	1	1	1	1	1	2	1	2	2	2	2	2	2	2	1	2	2	2	1	2	2	2	2	2	2	2	2	2	2
23	Virjapur	1	1	1	1	1	1	2	1	2	2	2	2	2	2	2	1	2	2	2	1	2	2	2	2	2	2	2	2	2	2
24	Virjapur	1	1	2	1	1	1	2	1	1	2	2	2	2	1	2	1	2	2	2	2	2	2	2	2	2	2	2	2	2	2
25	Virjapur	2	1	1	2	2	1	2	1	1	2	2	2	2	1	2	1	2	2	2	2	2	2	2	2	2	2	2	2	2	2
26	Virjapur	2	1	2	2	2	1	2	1	1	2	2	2	2	1	2	1	2	2	2	2	2	2	2	2	2	2	2	2	2	2
27	Virjapur	2	1	1	2	2	1	2	1	1	2	2	2	2	1	2	1	2	2	2	2	2	2	2	2	2	2	2	2	2	2
28	Virjapur	2	1	2	2	2	1	2	1	1	2	2	2	2	1	2	1	2	2	2	2	2	2	2	2	2	2	2	2	2	2
29	Virjapur	2	1	2	2	2	2	2	1	1	2	2	2	2	1	2	1	2	2	2	2	2	2	2	2	2	2	2	2	2	2
30	Virjapur	1	1	2	2	2	2	2	1	1	2	2	2	2	1	2	1	2	2	2	2	2	2	2	2	2	2	2	2	2	2
31	Nawada	1	1	2	2	2	1	1	1	2	1	2	2	2	1	1	2	1	2	2	2	1	1	2	1	2	2	2	1	1	2
32	Nawada	1	1	2	1	2	2	1	1	2	1	2	1	2	1	1	2	1	2	1	2	1	1	2	1	2	1	2	1	1	2
33	Nawada	1	1	2	1	2	2	1	1	2	1	2	2	2	1	1	2	1	2	2	2	1	1	2	1	2	2	2	1	2	2
34	Nawada	1	1	2	1	2	2	1	1	1	1	2	2	2	1	1	1	1	2	2	2	1	1	1	1	2	2	2	1	2	1
35	Nawada	1	1	2	1	2	2	1	1	1	1	2	2	2	1	1	1	1	2	2	2	2	1	1	1	2	2	2	1	2	1
36	Nawada	1	1	1	1	2	2	2	1	1	2	2	2	2	2	1	1	1	2	2	2	2	1	1	1	2	2	2	1	2	1
37	Nawada	1	1	1	1	2	2	2	1	1	2	2	2	1	2	1	1	1	2	2	1	2	1	1	1	2	2	1	1	2	1
38	Nawada	1	1	1	1	2	2	2	1	1	2	2	2	1	2	1	1	1	2	2	1	2	1	1	1	2	2	1	1	2	1
39	Nawada	1	1	1	1	2	1	2	1	2	2	2	2	1	2	1	2	1	2	2	1	2	1	2	1	2	2	1	1	2	2
40	Nawada	1	1	1	1	2	1	2	1	1	2	2	2	1	2	1	1	1	2	2	1	2	1	1	1	2	2	1	1	2	1
41	Nawada	1	1	2	1	2	1	2	1	1	2	2	1	1	2	1	1	1	2	1	1	2	2	1	2	2	1	1	1	2	1
42	Nawada	1	1	1	1	2	1	2	1	1	2	2	1	2	2	1	1	1	2	1	1	2	2	1	2	2	1	1	2	2	1
43	Nawada	1	1	1	1	2	1	2	2	1	2	2	1	2	2	1	1	1	2	1	1	2	2	1	2	2	1	2	1	2	1
44	Nawada	2	1	1	1	2	1	2	2	2	2	2	1	2	2	1	2	1	2	1	1	2	2	2	2	2	2	2	2	2	2
45	Nawada	1	2	1	1	2	1	2	2	1	2	2	1	2	2	1	1	1	2	1	2	2	2	1	2	2	2	2	1	2	1
46	Nawada	2	2	2	2	2	1	2	1	2	2	2	2	2	2	1	2	2	2	2	2	2	2	2	2	2	2	2	2	2	2
47	Nawada	1	2	1	2	1	1	2	1	2	2	2	1	2	2	1	2	2	2	1	2	2	2	2	2	2	2	2	2	2	2
48	Nawada	2	2	2	2	1	2	2	1	2	2	2	1	2	2	1	2	2	2	1	2	2	2	2	2	2	2	2	2	2	2
49	Nawada	2	2	2	2	1	2	2	1	2	2	2	1	2	2	1	2	2	2	1	2	2	2	2	2	2	2	2	2	2	2
50	Nawada	2	2	2	2	1	2	2	1	2	2	2	1	2	2	2	2	2	2	2	2	2	2	2	2	2	2	2	2	2	2
51	Nawada	2	2	2	2	1	2	2	1	2	2	2	2	2	2	2	1	2	2	2	2	2	2	2	2	2	2	2	2	2	2
52	Nawada	2	1	2	1	1	2	2	1	2	2	2	2	2	2	2	1	2	2	2	2	2	2	2	2	2	2	2	2	2	1
53	Nawada	2	1	2	1	1	2	2	1	2	2	2	2	2	2	1	1	2	2	2	2	2	2	2	2	2	2	2	2	2	1
54	Nawada	2	1	1	1	1	2	2	1	2	2	1	2	2	2	1	1	2	2	2	2	2	2	1	2	2	2	2	1	2	1
55	Nawada	2	1	1	1	1	2	2	1	2	2	1	2	2	2	1	1	2	2	2	2	2	2	1	2	2	2	2	1	2	1
56	Nawada	1	2	1	1	1	2	2	1	2	2	1	2	2	2	1	1	2	2	2	2	2	2	1	2	1	2	2	1	2	1
57	Nawada	1	2	1	1	2	2	2	1	2	2	1	2	2	2	1	1	2	1	2	2	2	2	1	2	2	2	2	1	2	1
58	Nawada	1	2	1	2	2	2	2	1	2	2	1	2	2	2	1	1	2	1	2	2	2	2	2	2	2	2	2	2	2	1
59	Nawada	1	2	1	2	2	2	2	1	2	2	1	2	2	2	1	1	2	1	2	2	2	2	2	2	2	2	2	2	2	1
60	Nawada	1	2	1	2	2	2	2	1	2	2	1	2	2	2	1	1	2	1	2	2	2	2	2	2	2	2	2	2	2	1
61	Narholi	2	1	2	1	2	1	1	1	1	1	2	1	1	1	1	1	1	2	1	1	1	1	1	1	2	1	1	1	1	1
62	Narholi	1	1	1	1	2	1	1	1	1	1	2	1	1	1	1	1	1	2	1	1	1	1	1	2	2	1	1	1	1	1
63	Narholi	1	1	1	1	2	1	1	1	1	1	2	1	1	1	1	1	1	2	1	1	1	1	1	2	2	1	1	1	1	1
64	Narholi	1	1	1	1	2	1	2	1	2	1	2	1	1	2	1	2	1	2	1	1	2	1	2	2	2	1	1	2	1	2
65	Narholi	1	1	1	1	2	1	2	1	1	1	2	2	1	1	1	1	1	2	2	1	1	1	1	2	2	2	1	1	1	1
66	Narholi	2	1	2	1	2	1	2	1	1	1	2	1	2	1	2	1	1	2	1	2	1	1	1	2	2	1	2	1	1	1
67	Narholi	1	1	1	1	2	1	2	1	1	1	2	1	2	1	2	1	1	2	1	2	1	1	1	2	2	1	2	1	1	1
68	Narholi	1	1	1	1	2	2	2	1	1	1	2	1	2	1	2	1	1	2	1	2	1	1	1	2	2	1	2	1	1	1
69	Narholi	1	1	1	1	2	2	2	1	1	2	2	1	2	1	2	1	1	2	1	2	1	1	1	2	2	1	2	1	1	1
70	Narholi	1	1	1	1	2	2	2	1	2	2	2	1	1	2	2	1	1	2	1	1	1	1	1	2	2	1	1	1	1	1
71	Narholi	1	1	1	1	2	2	2	1	2	2	2	1	2	2	2	1	1	2	1	1	1	2	1	2	2	1	1	1	1	1
72	Narholi	1	1	1	1	2	1	2	1	2	2	2	2	2	2	2	1	1	2	2	1	1	2	1	2	2	2	1	1	1	1
73	Narholi	1	1	1	1	2	1	2	1	2	2	2	2	2	2	2	1	1	2	2	1	2	2	1	2	2	2	2	1	1	1
74	Narholi	1	1	1	1	2	1	2	1	2	2	2	2	2	2	2	2	1	2	2	1	2	2	1	2	2	2	2	1	1	1
75	Narholi	1	1	1	1	2	1	2	1	2	2	2	2	2	2	2	2	1	2	2	2	2	2	1	2	2	2	2	1	2	1
76	Narholi	1	1	1	1	2	2	2	1	2	2	2	2	2	2	2	2	2	2	2	1	2	2	2	2	2	2	2	1	2	1
77	Narholi	1	1	1	1	2	2	2	1	2	2	2	2	2	2	2	2	2	2	2	1	2	2	2	2	2	2	2	1	2	1
78	Narholi	1	1	1	2	2	2	2	1	2	2	2	2	2	2	2	2	2	2	2	1	2	2	2	2	2	2	2	2	2	2
79	Narholi	1	1	1	2	2	2	2	2	2	2	2	2	2	2	2	2	2	2	2	1	2	2	2	2	2	2	2	2	2	2
80	Narholi	2	1	2	2	2	2	2	2	2	2	2	2	2	2	2	2	2	2	2	1	2	2	2	2	2	2	2	2	2	2
81	Narholi	2	1	2	2	2	2	2	2	2	2	2	2	2	2	2	2	2	2	2	2	2	2	2	2	2	2	2	2	2	2
82	Narholi	2	1	2	2	2	2	2	2	2	2	2	1	2	2	2	2	2	2	1	2	2	2	2	2	2	1	2	2	2	2
83	Narholi	2	1	2	2	1	2	2	2	2	2	1	1	2	2	2	2	2	2	1	2	2	2	2	2	2	2	2	2	2	2
84	Narholi	2	1	2	2	1	2	2	2	2	2	1	2	2	2	2	2	2	2	1	2	2	2	2	2	2	2	2	1	2	1
85	Narholi	2	1	2	2	1	2	2	2	2	2	1	2	2	2	2	2	2	2	1	2	2	2	2	2	2	2	2	1	2	2
86	Narholi	1	1	1	2	1	2	2	2	2	2	1	2	2	2	2	2	2	1	1	2	2	2	2	2	2	2	2	2	2	2
87	Narholi	1	2	1	2	1	2	2	2	2	2	1	2	2	2	2	2	2	1	2	2	2	2	2	2	2	2	2	2	2	2
88	Narholi	1	2	2	2	1	2	2	2	2	2	1	2	2	2	2	2	2	1	2	2	2	2	2	2	2	2	2	2	2	2
89	Narholi	2	2	2	2	1	2	2	2	2	2	1	2	2	2	2	2	2	1	2	2	2	2	2	2	2	2	2	2	2	2
90	Narholi	2	2	2	2	1	2	2	2	2	2	1	2	2	2	2	2	2	1	2	2	2	2	2	2	1	2	2	2	2	2
91	Adooki	1	1	1	1	1	1	1	1	1	1	2	1	1	1	1	1	1	2	1	1	1	1	1	1	2	1	1	1	1	1
92	Adooki	1	1	1	1	1	1	1	1	1	1	2	1	1	1	1	1	1	2	1	1	1	1	1	1	2	1	1	1	1	1
93	Adooki	1	1	1	1	1	1	1	1	1	1	2	1	1	1	1	1	1	2	1	1	1	1	1	1	2	1	1	1	1	1
94	Adooki	1	1	1	1	1	1	1	1	1	1	2	1	1	1	1	1	1	2	1	1	1	1	1	1	2	1	1	1	1	1
95	Adooki	1	1	1	1	1	1	1	1	1	1	2	1	1	1	2	1	1	2	1	1	1	1	1	1	2	1	1	1	1	1
96	Adooki	1	1	1	1	1	1	2	1	1	1	2	2	2	1	2	1	1	2	2	1	1	1	2	1	2	2	1	1	1	1
97	Adooki	1	1	1	1	1	1	2	1	1	2	2	1	2	1	2	1	1	2	1	2	1	1	2	1	2	1	2	1	1	1
98	Adooki	1	1	1	1	1	1	2	1	1	2	2	2	2	2	2	1	1	2	2	2	1	1	2	1	2	2	2	1	1	1
99	Adooki	1	1	1	1	1	2	2	1	1	2	2	1	2	2	2	1	1	2	1	2	1	1	2	1	2	1	2	1	2	1
100	Adooki	1	1	1	1	1	2	2	1	1	2	2	2	2	2	2	1	1	2	2	2	1	1	2	1	2	2	2	1	2	1
101	Adooki	1	1	1	1	1	2	2	1	2	2	2	2	2	2	2	2	1	2	2	2	2	1	2	1	2	2	2	2	2	2
102	Adooki	1	1	1	1	1	2	2	1	2	2	2	2	2	2	2	2	1	2	2	2	2	1	2	1	2	2	2	2	2	2
103	Adooki	1	1	2	1	1	2	2	1	2	2	2	2	2	2	2	2	2	2	2	2	2	1	2	2	2	2	2	2	2	2
104	Adooki	1	1	2	1	2	2	2	1	2	2	2	2	2	2	2	2	2	2	2	1	2	1	2	2	2	2	1	2	2	2
105	Adooki	1	1	2	1	2	2	2	1	2	2	2	2	2	2	2	2	2	2	2	1	2	1	2	2	2	2	1	2	2	2
106	Adooki	1	1	2	1	2	2	2	2	2	2	2	2	2	2	2	2	2	2	2	1	2	1	2	2	2	2	1	2	2	2
107	Adooki	1	1	2	1	2	2	2	2	2	2	2	2	2	2	2	2	2	1	2	1	2	1	2	2	2	2	1	2	2	2
108	Adooki	1	1	2	1	2	2	2	2	2	2	2	1	2	2	2	2	2	1	1	1	2	1	2	2	2	1	1	2	2	2
109	Adooki	1	1	2	1	2	2	2	2	2	2	2	1	2	2	2	2	2	1	1	1	2	1	2	2	2	1	1	2	2	2
110	Adooki	1	1	2	2	2	2	2	2	2	2	2	1	2	2	2	2	2	1	1	2	2	1	2	2	2	1	1	2	2	1
111	Adooki	1	1	1	2	2	2	2	2	2	2	1	1	2	2	2	2	2	1	1	2	2	2	2	2	2	2	1	2	2	1
112	Adooki	1	1	1	2	2	2	2	2	1	2	1	2	2	2	2	1	2	2	1	2	1	2	2	2	2	2	2	1	2	1
113	Adooki	1	1	1	2	2	2	2	2	2	2	1	2	2	2	2	2	2	2	2	2	1	2	2	2	2	2	2	1	2	1
114	Adooki	1	1	1	2	2	2	2	2	2	2	1	2	2	2	2	2	2	2	1	2	1	2	2	2	2	2	2	1	2	1
115	Adooki	2	1	1	2	2	2	2	2	2	2	1	2	2	2	2	2	2	2	1	2	1	2	2	2	2	2	2	1	2	1
116	Adooki	2	1	1	2	2	2	2	2	2	2	1	2	2	2	2	2	2	2	1	2	1	2	2	2	2	2	2	1	2	1
117	Adooki	2	1	1	2	2	2	2	2	2	2	2	2	2	2	2	1	2	2	1	2	1	2	2	2	2	2	2	1	2	1
118	Adooki	2	1	1	2	2	2	2	2	2	2	2	2	2	2	2	1	2	2	2	2	2	2	2	2	2	2	2	1	2	1
119	Adooki	2	1	1	2	2	2	2	2	1	2	2	2	2	2	2	1	2	2	2	2	2	2	2	2	2	2	2	1	2	1
120	Adooki	2	2	1	2	2	2	2	2	1	2	2	2	2	2	2	1	2	2	2	2	1	2	2	2	2	2	2	2	2	1
121	Bad	2	1	2	1	2	1	2	1	1	1	2	1	1	2	1	1	1	2	1	1	2	1	1	1	2	1	1	2	1	1
122	Bad	2	1	2	1	2	1	1	1	1	1	2	1	1	1	1	1	1	2	1	1	1	1	1	1	2	1	1	1	1	1
123	Bad	2	1	1	1	2	1	1	1	1	1	2	1	1	1	1	1	1	2	1	1	1	1	1	1	2	1	1	1	1	1
124	Bad	1	1	1	1	2	1	1	1	1	1	2	1	1	1	1	1	1	2	1	1	1	1	1	1	2	1	1	1	1	1
125	Bad	1	1	1	1	2	1	2	2	1	1	2	1	1	2	2	1	1	2	1	1	2	1	2	1	2	2	1	2	1	1
126	Bad	1	1	1	1	2	1	1	2	2	1	2	1	2	1	2	2	1	2	1	1	1	1	2	1	2	2	1	1	1	2
127	Bad	2	1	1	1	2	2	2	2	1	2	2	1	2	1	2	1	1	2	2	1	1	1	2	1	2	2	1	1	1	1
128	Bad	1	1	2	1	2	2	2	2	1	2	2	1	2	2	2	1	2	2	2	2	2	1	2	1	2	2	1	2	1	1
129	Bad	1	1	1	1	2	2	2	2	1	2	2	1	2	1	2	1	1	2	2	2	1	1	2	2	2	2	1	1	1	1
130	Bad	1	1	1	1	2	2	2	2	1	2	2	2	2	2	2	1	1	2	2	2	2	1	2	2	2	2	1	2	1	1
131	Bad	1	1	1	1	2	2	2	2	2	2	2	2	2	2	2	2	2	2	2	2	2	1	2	2	2	2	1	1	1	2
132	Bad	1	1	1	1	2	2	2	2	1	2	2	2	2	2	2	1	2	2	2	2	2	1	2	2	2	2	1	2	1	1
133	Bad	1	1	2	1	2	2	2	2	1	2	1	2	2	2	2	1	2	2	2	2	2	1	2	2	2	2	2	1	1	1
134	Bad	1	1	1	1	1	2	2	2	1	2	1	2	2	2	2	1	2	2	2	2	2	1	2	2	2	2	1	2	1	1
135	Bad	1	1	1	1	1	2	2	2	1	2	1	2	2	2	2	2	2	2	2	2	2	1	2	2	2	2	2	2	1	2
136	Bad	1	1	1	1	1	2	2	2	2	2	1	2	2	2	2	2	2	2	2	2	2	1	2	2	2	2	2	2	1	1
137	Bad	1	1	1	1	1	2	2	2	2	2	1	2	2	2	2	2	2	2	2	2	2	1	2	2	2	2	2	2	1	2
138	Bad	1	2	1	1	1	2	2	2	2	2	1	2	2	2	2	2	2	2	2	2	2	2	2	2	2	2	2	2	1	2
139	Bad	1	2	1	1	1	2	2	2	2	2	2	2	2	2	2	2	2	2	2	2	2	2	2	2	2	2	2	1	2	2
140	Bad	1	2	1	1	1	2	2	2	2	2	2	2	2	2	2	2	2	2	2	2	2	2	2	2	2	2	2	1	2	1
141	Bad	1	2	1	1	1	2	2	2	2	2	2	2	2	2	2	2	2	2	2	2	2	2	2	2	2	2	2	1	2	1
142	Bad	1	2	2	2	1	2	2	2	2	2	2	2	2	2	2	2	2	1	2	2	2	2	2	2	2	2	2	1	2	1
143	Bad	1	2	2	2	1	2	2	2	2	2	2	2	2	2	2	2	2	1	2	2	2	2	2	2	2	2	2	1	2	1
144	Bad	1	2	2	2	1	2	2	2	2	2	2	2	2	2	2	2	2	1	2	2	2	2	2	2	2	2	2	2	2	1
145	Bad	1	2	2	2	1	2	2	2	2	2	2	2	2	2	2	2	2	1	2	2	2	1	2	2	2	2	2	2	2	1
146	Bad	1	2	2	2	1	2	2	2	2	2	2	2	2	2	2	2	2	2	2	2	2	1	2	2	2	2	2	2	2	1
147	Bad	1	2	2	2	1	2	2	2	2	2	2	2	2	2	2	2	2	2	2	2	2	1	2	2	2	2	2	2	2	1
148	Bad	1	2	2	2	2	2	2	2	2	2	2	2	2	2	2	2	2	2	2	2	2	1	2	2	2	2	2	2	2	1
149	Bad	1	2	2	2	2	2	2	2	2	2	2	2	2	2	2	2	2	2	2	2	2	1	2	2	2	2	2	2	2	1
150	Bad	1	2	2	2	2	2	2	2	2	2	2	2	2	2	2	2	2	2	2	2	2	1	2	2	2	2	2	2	2	1

## Sheet: Indicators
		Sub-components		Indicators	Functional relationship
		Exposure	1	HHs perceived that frequency of health-hazards increased over past five years (%)	+
			2	HHs perceived that Covid-19 has a health-hazard (%)	+
			3	HHs know about the symptoms of Covid-19 (%)	+
			4	HHs know about the quarantine period (%)	+
			5	HHs know about the testing procedure of Covid-19 (%)	+
		Sensitivity	6	HHs belongs to below poverty line (%)	+
			7	Household head migrated in search of employment in the Covid-19 affected cities (%)	+
			8	Household head returned from Covid-19 affected cities (%)	+
			9	HHs don’t have all seasonal house (%)	-
			10	HHs don’t have access of clean water (%)	+
			11	HHs don’t have access of sanitation (%)	+
			12	Household-head has illiterate (%)	+
			13	Female-headed households (%)	+
			14	HHs don’t have electricity connection (%)	+
			15	HHs don’t have access of government health services (%)	+
			16	HHs belongs to backward social group (%)	+
			17	HHs received financial assistance from government during lockdown (%)	+
			18	HHs get food during lockdown (%)	+
			19	HHs participated in public gathering during lockdown (%)	+
			20	HHs don’t have functional bank account (%)	+
		Adaptive capacity	21	Household head has assured income (government employee) (%)	-
			22	HHs have agricultural land (%)	+
			23	HHs have taken health insurance (%)	+
			24	HHs have taken balance diet as a combat strategy (%)	+
			25	HHs have tested against covid-19 (%)	+
			26	Household head don’t affected to respiratory diseases (%)	+
			27	HHs have stoked of all necessary food items before lockdown period (%)	+
			28	HHs have majority of young population (%)	+
			29	HHs have frequently consulted with doctors on Covid-19 (%)	+
			30	HHs have adopted self-quarantine during lockdown period (%)	+

## Sheet: HHs Perception of Covid-19
				Farmers' Perceptino of Covid-19
				frequency of health-hazards increased (%)	90.32
				Covid-19 has a health-hazard (%)	88.34
				awareness about symptoms of Covid-19 (%)	96.23
				awareness about quarantine period (%)	91.12
				awareness about testing procedure of Covid-19 (%)	34.23
				awareness about social distancing (%)	88.23

## Sheet: Adaptation to Covid-19
				Main Adaptation strategies against Covid-19
				HHs have taken health insurance (%)	12.23
				HHs have taken balance diet (%)	15.23
				HHs have tested to covid-19 (%)	1.12
				HHs have stoked of food items (%)	29.27
				consultationwith doctors on Covid-19 (%)	34.23
				adopted self-quarantine (%)	80.23

## Sheet: Exposure Index
								Village level responses						Exposure Index
							Indicators	Virjapur	Nawada	Narholi	Adooki	Bad		Virjapur	Nawada	Narholi	Adooki	Bad
	Virjapur	Nawada	Narholi	Adooki	Bad		HHs perceived that frequency of health-hazards increased over past five years (%)	83	67	68	79	88		0.83	0.67	0.68	0.79	0.88
	0.83	0.67	0.68	0.79	0.88		HHs perceived that Covid-19 has a health-hazard (%)	92	59	88	96	58		0.92	0.59	0.88	0.96	0.58
	0.92	0.59	0.88	0.96	0.58		HHs know about the symptoms of Covid-19 (%)	57	55	62	73	55		0.57	0.55	0.62	0.73	0.55
	0.57	0.55	0.62	0.73	0.55		HHs know about the quarantine period (%)	69	66	56	62	69		0.69	0.66	0.56	0.62	0.69
	0.69	0.66	0.56	0.62	0.69		HHs know about the testing procedure of Covid-19 (%)	80	32	26	44	48		0.8	0.32	0.26	0.44	0.48
	0.8	0.32	0.26	0.44	0.48								Village_wise_exposure_Index	0.762	0.558	0.6	0.708	0.636
	0.762

## Sheet: Sensitivity Index
		Village level responses							Sensitivity Index
	Indicators	Virjapur	Nawada	Narholi	Adooki	Bad			Virjapur	Nawada	Narholi	Adooki	Bad
	HHs belongs to below poverty line (%)	23	32	37	28	27			0.23	0.32	0.37	0.28	0.27
	Household head migrated in search of employment in the Covid-19 affected cities (%)	30	15	11	18	13			0.3	0.15	0.11	0.18	0.13
	Household head returned from Covid-19 affected cities (%)	80	90	60	50	12			0.8	0.9	0.6	0.5	0.12
	HHs don’t have all seasonal house (%)	23	32	27	42	43			0.23	0.32	0.27	0.42	0.43
	HHs don’t have access of clean water (%)	40	17	27	21	19			0.4	0.17	0.27	0.21	0.19
	HHs don’t have access of sanitation (%)	23	24	28	21	19			0.23	0.24	0.28	0.21	0.19
	Household-head has illiterate (%)	31	34	39	37	29			0.31	0.34	0.39	0.37	0.29
	Female-headed households (%)	30	15	19	17	16			0.3	0.15	0.19	0.17	0.16
	HHs don’t have electricity connection (%)	90	17	26	23	19			0.9	0.17	0.26	0.23	0.19
	HHs don’t have access of government health services (%)	45	90	17	14	12			0.45	0.9	0.17	0.14	0.12
	HHs belongs to backward social group (%)	80	67	41	49	39			0.8	0.67	0.41	0.49	0.39
	HHs received financial assistance from government during lockdown (%)	20	50	50	40	30			0.2	0.5	0.5	0.4	0.3
	HHs get food during lockdown (%)	20	12	18	16	14			0.2	0.12	0.18	0.16	0.14
	HHs participated in public gathering during lockdown (%)	30	30	50	40	20			0.3	0.3	0.5	0.4	0.2
	HHs don’t have functional bank account (%)	49	26	49	41	32			0.49	0.26	0.49	0.41	0.32
								Village_wise_sensitivity_index	0.409333	0.367333	0.332667	0.304667	0.229333

## Sheet: Adaptice Capacity Index
										Indicators	Virjapur	Nawada	Narholi	Adooki	Bad			Virjapur	Nawada	Narholi	Adooki	Bad
										Household head has assured income (government employee)	25	12	38	56	21			0.25	0.12	0.38	0.56	0.21
										HHs have agricultural land	35	34	34	68	78			0.35	0.34	0.34	0.68	0.78
										HHs have taken health insurance	25	47	45	18	12			0.25	0.47	0.45	0.18	0.12
										HHs have taken balance diet as a combat strategy	14	34	24	39	26			0.14	0.34	0.24	0.39	0.26
										HHs have tested against covid-19	10	2	3	1	1			0.1	0.02	0.03	0.01	0.01
										Household head don’t affected to respiratory diseases	21	12	36	34	88			0.21	0.12	0.36	0.34	0.88
										HHs have stoked of all necessary food items before lockdown period	24	21	28	48	43			0.24	0.21	0.28	0.48	0.43
										HHs have majority of young population	20	56	61	59	42			0.2	0.56	0.61	0.59	0.42
										HHs have frequently consulted with doctors on Covid-19	20	25	45	26	59			0.2	0.25	0.45	0.26	0.59
										HHs have adopted self-quarantine during lockdown period	27	64	58	69	80			0.27	0.64	0.58	0.69	0.8
																	Village_wise_Adaptive_Capacity_index	0.221	0.307	0.372	0.418	0.45

## Sheet: Livelihood Vulnerability Index
					Virjapur	Nawada	Narholi	Adooki	Bad
				Exposure_Index	0.762	0.558	0.6	0.708	0.636
				Sensitivity_Index	0.409333	0.367333	0.332667	0.304667	0.229333
				Adaptive_Capacity_Index	0.221	0.307	0.372	0.418	0.45
				Livelihood_Vulnerability_Index	0.221449	0.0922007	0.075848	0.0883533	0.042656
